# Supplementary material for: Undesired Small RNAs Originate from an Artificial microRNA Precursor in Transgenic Petunia (Petunia hybrida)
Source: PLoS One. 2014 Jun 4;9(6):e98783. doi: 10.1371/journal.pone.0098783 (PMC4045805; doi:10.1371/journal.pone.0098783)
Supplement: Table S1 — Small RNAs mapped to the promoter and intron regions of CHS-A (X14591). (XLSX) [file pone.0098783.s004.xlsx]

## Sheet: Sheet1
SRP036869
Map to x14591
Sequence ID	Reads	Sequece	length	The beginning(Subject)	The ending (Subject)	Direction	Location
GYL_1181767_x10	10	ATTAAACTAGAATTACATCCGAGT	24	519	539	+	Promoter
GYL_2265928_x5	5	TTAAACTAGAATTACATCCGAGTA	24	520	539	+
GYL_4982655_x6	6	CTAGTTTAATGATGGGCTGAACT	23	528	508	-
GYL_4108542_x7	7	TTCTAGTTTAATGATGGGCT	20	530	511	-
GYL_1671403_x10	10	AATTCTAGTTTAATGATGGGCTA	23	532	511	-
GYL_5793104_x9	9	AATTCTAGTTTAATGATGGGCTGA	24	532	509	-
GYL_1812716_x8	8	TACATCCGGGTATCTGCACATTAG	24	532	555	+
GYL_5858788_x5	5	AATTCTAGTTTAATGATGGGCT	22	532	511	-
GYL_2518280_x17	17	TAATTCTAGTTTAATGATGGGCT	23	533	511	-
GYL_4586234_x9	9	ACATCCGGGTATCTGCACATTAGT	24	533	555	+
GYL_5169300_x7	7	TAATTCTAGTTTAATGATGGGC	22	533	512	-
GYL_178187_x17	17	GTAATTCTAGTTTAATGATGGGCT	24	534	511	-
GYL_4112819_x42	42	TGTAATTCTAGTTTAATGATGGGC	24	535	512	-
GYL_3256375_x7	7	ACTCGGATGTAATTCTAGTTTAAT	24	539	519	-
GYL_3787913_x9	9	CCCGGATGTAATTCTAGTTTAATG	24	541	518	-
GYL_5318357_x13	13	ACCCGGATGTAATGCTAGTTTAAT	24	542	519	-
GYL_1152110_x6	6	ACCCGGATGTAATTCTAGTTTAAT	24	542	519	-
GYL_1744382_x6	6	TACCCGGATGTAATGCTAGTTTAAT	25	543	519	-
GYL_1407046_x5	5	TACCCGGATGTAATGCTAGTTTAA	24	543	520	-
GYL_5839279_x9	9	AGATACCCGGATGTAATTCTAATT	24	546	526	-
GYL_4247917_x8	8	AGATACCCGGATGTAATTCTAGTT	24	546	523	-
GYL_3020254_x6	6	GTGCAGATACCCGGATGTAATTC	23	546	528	-
GYL_2021626_x5	5	AGATACCCGGATGTAATTATAGTT	24	546	523	-
GYL_5406395_x5	5	AGATACCCGGATGTAATGCTAGTT	24	546	523	-
GYL_1303721_x7	7	GTAGATACCCGGATGTAATTC	21	548	528	-
GYL_4659269_x14	14	GTGTAGATACTCGGATGTAATTCT	24	550	527	-
GYL_609244_x7	7	GTGTAGATACCCGGATGTAATTC	23	550	528	-
GYL_3548448_x6	6	GTGTAGATACCCGGATGTATA	21	550	532	-
GYL_6126779_x6	6	GTGTAGATACTCGGATGTAATTC	23	550	528	-
GYL_5631413_x5	5	TGTGTAGATACTCGGATGTAATTCT	25	551	527	-
GYL_4654007_x14	14	TATGTGTAGATACCCGGATGTATA	24	552	532	-
GYL_5751803_x8	8	ATGTGTAGATACCCGGATGTATA	23	552	532	-
GYL_1695497_x6	6	ATGTGTAGATACTCGGATGTAATC	24	552	530	-
GYL_2005235_x6	6	ATGTGTAGATACCCGGATGTAATT	24	552	529	-
GYL_3202879_x5	5	TATGTGTAGATACCCGGTTGTAAT	24	552	530	-
GYL_142549_x133	133	AATGTGTAGATACCCGGATGTAAT	24	553	530	-
GYL_1877935_x18	18	AATGTGCAGATACCCGGATGTAAT	24	553	530	-
GYL_4818188_x16	16	AATGTGTAGATACCCGAATGTAAT	24	553	530	-
GYL_4061092_x9	9	TAATGTGTAGATACCCGGATGTAAT	25	554	530	-
GYL_5886876_x5	5	GTATGGGGCTAATGTGTAGATACC	24	562	540	-
GYL_2405660_x9	9	TCTCAAAAAGTGGCTTTTAAG	21	1816	1836	+	Intron
GYL_3527193_x7	7	TTTTGAGAAGTTAGGATTTCCT	22	1823	1805	-
GYL_2295233_x8	8	TTTTTGAGAAGTTAGGATTTCCT	23	1824	1805	-
GYL_3868046_x5	5	ACTTTTTGAGAAGTTAGGATTTCC	24	1826	1805	-
GYL_804912_x5	5	TAAAAGCCACTTTTTGAGAAG	21	1834	1814	-
GYL_5252517_x6	6	ACATATATTAATGGGCTTATAAGT	24	1878	1900	+
GYL_3981961_x6	6	AATATATGTTTGGTAACCT	19	1886	1870	-
GYL_3176252_x5	5	AATGGGTTTGTAAGCTTATAAGCC	24	1887	1910	+
GYL_1017733_x11	11	CATTAATATATGTTTGGTAACCT	23	1890	1870	-
GYL_4306428_x6	6	TTATAAGTCACTTTTAAGCTCACC	24	1902	1925	+
GYL_5618848_x13	13	ATAAGTCACTTTTAAGCTCACCCA	24	1904	1927	+
GYL_5632069_x12	12	TAAGTCACTTTTAAGCTCACCCA	23	1905	1927	+
GYL_1461915_x12	12	ACTTTTAAGCTCACCCAAACGGGC	24	1911	1933	+
GYL_3225605_x8	8	CTTTTAAGCTCACCCAAACGGGC	23	1912	1933	+
GYL_2209224_x7	7	GTTTGGGTGAGCTTAAAAGTGACT	24	1930	1910	-
GYL_1019611_x7	7	CCCGTTTGGATGAGCTTAAAAGT	23	1933	1911	-
GYL_5336169_x3885	3885	TGTTGGTACATCATGAGTCGC	17	3057	3041	-	Exon2	amiRchs1
GYL_630253_x545	545	GATGTTGGTACATCATGAGTC	17	3057	3041	-
GYL_227649_x198	198	ATGTTGGTACATCATGAGTCG	17	3057	3041	-
GYL_2123712_x116	116	TGTTGGTACATCATGAGTCG	17	3057	3041	-
GYL_222908_x97	97	TGTTGGTACATCATGAGTC	17	3057	3041	-
GYL_5471411_x34	34	ATGTTGGTACATCATGAGTC	17	3057	3041	-
GYL_4529255_x28	28	TGTTGGTACATCATGAGTCGT	17	3057	3041	-
GYL_2997340_x26	26	ATGTTGGTACATCATGAGT	17	3057	3041	-
GYL_3329388_x18	18	TGTTGGTACATCATGAGT	17	3057	3041	-
GYL_1311807_x9	9	TGTTGGTACATCATGAGTCT	17	3057	3041	-
GSM433598
Map to X14591
Sequence ID	Reads	Sequece	length	The beginning(Subject)	The ending (Subject)	Direction	Location
GS4_2445015_x30	30	GGGGCTAATGTGTAGATACCCGGA	22	557	536	-	Promoter
GS4_142549_x16	16	AATGTGTAGATACCCGGATGTAAT	24	553	530	-
GS4_2764824_x15	15	GGGCTAATGTGTAGATACCCGGAT	23	557	535	-
GS4_301760_x15	15	GAGGCTAATGTGTAGATACCCGGA	24	559	536	-
GS4_487327_x12	12	AGGCTAATGTGTAGATACCCGGAT	24	558	535	-
GS4_4222663_x6	6	AAGTATGAGGCTAATGTGTAGATA	21	562	542	-
GS4_2383824_x6	6	CTGTTTGGGTGGGCTTATAAGCAG	24	1729	1752	+	Intron
GS4_4022456_x6	6	TTGGGTGGGCTTATAAGCAGCTT	23	1733	1755	+
GS4_4781642_x6	6	GGGTGGGCTTATAAGCAGCTTATT	24	1735	1758	+
