# Supplementary material for: Undesired Small RNAs Originate from an Artificial microRNA Precursor in Transgenic Petunia (Petunia hybrida)
Source: PLoS One. 2014 Jun 4;9(6):e98783. doi: 10.1371/journal.pone.0098783 (PMC4045805; doi:10.1371/journal.pone.0098783)
Supplement: Table S2 — Potential mRNA targets of the undesired small RNAs in petunia, tobacco, tomato and potato. (XLSX) [file pone.0098783.s005.xlsx]

## Sheet: Sheet1
	Total number of potential targets					72	61	33	39
Original ID	Sequence	Location	ID	Length	Reads	Petunia genus	Nicotiana tabacum EST NtGI-7.0(GeneIndex)	Solanum lycopersicum EST LGI-13.0(GeneIndex)	Solanum tuberosum EST StGI-13.0(GeneIndex)
GYL_1402924_x7	TTGGATCATTGATTCTCTTTGATGTTGGTACA	amiRchs1.3+	B3+-1	32	7	No	no	no	no
GYL_4321983_x16	GATCATTGATTCTCTTTGATGTTGGTAC		B3+-2	28	16	No	no	no	no
GYL_6191921_x69	TGGATCATTGATTCTCTTTGATGTTGGTAC		B3+-3	30	69	No	no	no	no
GYL_1859655_x58	TTGGATCATTGATTCTCTTTGATGTTGGTAC		B3+-4	31	58	No	no	no	no
GYL_2637417_x16	ATTGGATCATTGATTCTCTTTGATGTTGGTAC		B3+-5	32	16	No	no	no	no
GYL_195726_x5	TTGGATCATTGATTCTCTTTGATGTTGGTA		B3+-6	30	5	No	no	no	no
GYL_4285466_x15	AATGATGCGGTAGACAAATTGGATC	amiRchs1.2	B2-1	25	15	No	no	no	no
GYL_5728815_x6	AATGAATGATGCGGTAGACAAATTGGATC		B2-2	29	6	No	no	no	no
GYL_2202780_x46	AATGAATGATGCGGTAGACAAATTG		B2-3	25	46	No	no	no	no
GYL_862071_x19	AATGAATGATGCGGTAGACAAATT		B2-4	24	19	No	TC123041	TC220706	no
							TC126640	TC235788
							TC164324
							TC124235
GYL_159560_x990	AATGAATGATGCGGTAGACAAAT		B2-5	23	990	PUT-183a-Petunia_axillaris-22197	TC123041	TC220706	no
							TC126640	TC235788
							TC164324
							TC124235
GYL_5206156_x276	AATGAATGATGCGGTAGACAAA		B2-6	22	276	PUT-183a-Petunia_axillaris-22197	TC123041	TC220706	TC200887
							TC126640	TC235788
							TC164324	TC230118
							TC124235
						PUT-183a-Petunia_axillaris-9156
						PUT-183a-Petunia_integrifolia_subsp__inflata-16514
GYL_1844282_x192	AATGAATGATGCGGTAGACAA		B2-7	21	192	PUT-183a-Petunia_axillaris-22197	FG155522	TC224101	DN922695
							TC123041	AW219603	TC200887
							TC126640	TC220706
							TC164324	TC235788
							TC146706	TC230118
							FS391862
							TC124235
							TC134311
							TC166405
							AM820123
							FS435506
GYL_3867046_x671	AATGAATGATGCGGTAGACA		B2-8	20	671	PUT-183a-Petunia_axillaris-22197	TC146706	TC224101	DN922695
							FS391862	AW219603	TC200887
							FG155522	TC220706	TC201591
							TC123041	TC235788	TC214561
							TC126640	BP880063
							TC164324	TC230118
							TC124235	TC230765
							TC166405
							TC134311
							AM820123
							FS435506
GYL_350346_x28	AATGAATGATGCGGTAGAC		B2-9	19	28	ND not detecte
GYL_5067006_x7	AATGAATGATGCGGTAGA		B2-10	18	7	ND not detecte
GYL_2027645_x17	AATGAATGAATGATGCGGTAG		B2-11	21	17	No	TC164588	no	TC195149
							TC146336
GYL_2388447_x5	TAGCTTCCGACTCATTCATCCAA	amiRchs1.2*	B2*-1	23	5	No	TC124001	no	no
GYL_4136284_x697	AGCTTCCGACTCATTCATCCA		B2*-2	21	697	PUT-183a-Petunia_integrifolia_subsp__inflata-12854	TC124001	AW621170	TC207837
							TC125963		TC215744
							HO664030
							AM838632
GYL_1674104_x1447	TAGCTTCCGACTCATTCATCCA		B2*-3	22	1447	No	TC124001	AW621170	TC207837
GYL_863848_x44	AGCTTCCGACTCATTCATCC		B2*-4	20	44	PUT-183a-Petunia_axillaris-14299	TC124001	AW621170	TC202335
						PUT-173a-Petunia_axillaris_subsp__axillaris-18809	TC136793	TC218603	TC197889
						CV299538	TC145360	TC230394	TC207837
						PUT-183a-Petunia_integrifolia_subsp__inflata-1982	TC154854		TC208275
						PUT-183a-Petunia_x_hybrida-11165	AM838632		TC215744
						PUT-159a-Petunia_x_hybrida-6985	AM785374		TC196815
							TC135277
GYL_3892636_x110	TAGCTTCCGACTCATTCATCC		B2*-5	21	110	PUT-183a-Petunia_axillaris-14299	TC124001	AW621170	TC197889
						CV299538			TC207837
						PUT-183a-Petunia_integrifolia_subsp__inflata-1982
						PUT-183a-Petunia_x_hybrida-11165
						PUT-159a-Petunia_x_hybrida-6985
GYL_5603834_x8	TAGCTTCCGACTCATTCATC		B2*-6	20	8	PUT-183a-Petunia_axillaris-14299	TC124001	TC225688	TC197889
						PUT-183a-Petunia_axillaris-8764	TC148115	FS180728	TC207837
						PUT-183a-Petunia_axillaris-4859	BP135354	TC230498	TC221375
						CV299538	TC153849	AW621170
						TC11967
						PUT-183a-Petunia_integrifolia_subsp__inflata-1982
						PUT-183a-Petunia_x_hybrida-11165
						PUT-159a-Petunia_x_hybrida-6985
GYL_5250553_x37	CAGGTCGTGATATGATTCAATT	amiRchs1.3*	B3*-1	22	37	No	no	no	no
GYL_5996636_x6	ACAGGTCGTGATATGATTCAATT		B3*-2	23	6	No	no	no	no
GYL_2486463_x5	CAGGTCGTGATATGATTCAAT		B3*-3	21	5	PUT-183a-Petunia_axillaris-16587	TC123535	no	BE922479
						PUT-183a-Petunia_axillaris-16588	TC123615		TC195963
						PUT-173a-Petunia_axillaris_subsp__axillaris-15901	AM826636
						TC3421	TC169377
						TC6334
						PUT-183a-Petunia_integrifolia_subsp__inflata-3656
						PUT-183a-Petunia_x_hybrida-19530
						PUT-159a-Petunia_x_hybrida-1710070
GYL_1176542_x411	ACAGGTCGTGATATGATTCAAT		B3*-4	22	411	No	no	no	BE922479
GYL_355734_x17	ACAGGTCGTGATATGATTCAA		B3*-5	21	17	PUT-183a-Petunia_axillaris-16587	TC123535	no	TC195963
						PUT-183a-Petunia_axillaris-16588	TC123615		BE922479
						PUT-173a-Petunia_axillaris_subsp__axillaris-15901	AM826636
						TC3421	TC169377
						TC6334
						PUT-183a-Petunia_integrifolia_subsp__inflata-3656
						PUT-183a-Petunia_x_hybrida-19530
						PUT-159a-Petunia_x_hybrida-1710070
GYL_3032952_x21	ACAGGTCGTGATATGATTCA		B3*-6	20	21	PUT-183a-Petunia_axillaris-16587	TC169377	TC218941	BE922479
						PUT-183a-Petunia_axillaris-16588	TC123535	TC244918	TC195963
						PUT-173a-Petunia_axillaris_subsp__axillaris-15901	TC123615		TC204413
						TC3421	AM826636		TC205641
						TC6334	AM842050		TC212317
						PUT-183a-Petunia_integrifolia_subsp__inflata-3656	AM785136
						PUT-183a-Petunia_x_hybrida-19530
						PUT-159a-Petunia_x_hybrida-1710070
GYL_164242_x6	TCATGATGAACCAACTTCAC	amiRchs1.1*	B1*-1	20	6	PUT-183a-Petunia_axillaris-3641	AM848753	TC239716	DR035160
						PUT-173a-Petunia_axillaris_subsp__axillaris-4561	AM848788	TC217177	TC199268
						PUT-173a-Petunia_axillaris_subsp__axillaris-10130	TC142832	FS197482	TC202439
						TC3427	AM792497		DN743625
						TC13041			TC204615
						TC15614			TC198366
						PUT-183a-Petunia_integrifolia_subsp__inflata-1755			BG351335
						PUT-183a-Petunia_integrifolia_subsp__inflata-26539
						PUT-183a-Petunia_integrifolia_subsp__inflata-6843
						PUT-183a-Petunia_x_hybrida-13873
						PUT-183a-Petunia_x_hybrida-4216
						PUT-159a-Petunia_x_hybrida-8848
GYL_5295315_x344	CTCATGATGAACCAACTTCAC		B1*-2	21	344	PUT-173a-Petunia_axillaris_subsp__axillaris-4561	no	no	TC198366
						PUT-173a-Petunia_axillaris_subsp__axillaris-10130
						TC13041
						PUT-183a-Petunia_integrifolia_subsp__inflata-1755
						PUT-183a-Petunia_x_hybrida-13873
GYL_4438650_x21	CTCATGATGAACCAACTTCA		B1*-3	20	21	PUT-183a-Petunia_axillaris-11221	AM848788	TC217177	DN743625
						PUT-173a-Petunia_axillaris_subsp__axillaris-4561	CV020072	TC242244	TC198366
						PUT-173a-Petunia_axillaris_subsp__axillaris-10130	TC165660	AW039075	CK860396
						CV298960	AM847841		TC194940
						TC13041	TC142832		TC199554
						PUT-183a-Petunia_integrifolia_subsp__inflata-1755	AM792497		TC207201
						PUT-183a-Petunia_integrifolia_subsp__inflata-814	BP528269
						PUT-183a-Petunia_integrifolia_subsp__inflata-6843	TC166701
						PUT-183a-Petunia_x_hybrida-13873
						PUT-183a-Petunia_x_hybrida-8031
						PUT-159a-Petunia_x_hybrida-4941
GYL_3916698_x325	ACTCATGATGAACCAACTTCA		B1*-4	21	325	PUT-183a-Petunia_axillaris-11221	CV020072	TC242244	TC198366
						PUT-173a-Petunia_axillaris_subsp__axillaris-10130	TC165660	AW039075	TC194940
						CV298960		AW039075	TC199554
						PUT-183a-Petunia_integrifolia_subsp__inflata-814			TC207201
						PUT-183a-Petunia_integrifolia_subsp__inflata-6843
						PUT-183a-Petunia_x_hybrida-13873
						PUT-183a-Petunia_x_hybrida-8031
						PUT-159a-Petunia_x_hybrida-4941
GYL_2846334_x15	AACTCATGATGAACCAACTTCA		B1*-5	22	15	No	no	AW039075	TC201862
GYL_1314833_x57	TCATGATGAACCAACTTC		B1*-6	18	57	ND not detecte
GYL_6182407_x9	CTCATGATGAACCAACTTC		B1*-7	19	9	ND not detecte
GYL_4217995_x74	ACTCATGATGAACCAACTTC		B1*-8	20	74	PUT-183a-Petunia_axillaris-11221	CV020072	DB716946	TC198366
						PUT-183a-Petunia_axillaris-18760	TC142234	DB719181	TC194940
						PUT-173a-Petunia_axillaris_subsp__axillaris-10130	TC129299	TC242244	TC199554
						CV298960	FS381078	TC226369	TC207201
						PUT-183a-Petunia_integrifolia_subsp__inflata-814	TC140741	AW039075
						PUT-183a-Petunia_integrifolia_subsp__inflata-6843	BP528269
						PUT-183a-Petunia_x_hybrida-13873	TC154316
						PUT-183a-Petunia_x_hybrida-8031	TC163515
						PUT-159a-Petunia_x_hybrida-4941
GYL_2113661_x2015	AACTCATGATGAACCAACTTC		B1*-9	21	2015	PUT-183a-Petunia_axillaris-18760	TC142234	DB716946	TC201862
							TC129299	DB719181
							FS381078	AW039075
							TC140741
							BP528269
GYL_1507967_x15	CAACTCATGATGAACCAACTTC		B1*-10	22	15	No	TC129299	no	no
GYL_756772_x53	AGCAACTCATGATGAACCAACTTC		B1*-11	24	53	No	FG635509	no	no
							FG645420
GYL_1096960_x8	GAGCAACTCATGATGAACCAACTTC		B1*-12	25	8	No	no	no	no
GYL_1894229_x5	CTCATGATGAACCAACTT		B1*-13	18	5	ND not detecte
GYL_6170864_x35	AACTCATGATGAACCAACTT		B1*-14	20	35	PUT-183a-Petunia_axillaris-3083	TC128693	AW442651	CV469790
						PUT-183a-Petunia_axillaris-18760	CV020072	BM412007	TC195085
						PUT-173a-Petunia_axillaris_subsp__axillaris-19555	TC129299	TC225120	TC224820
						TC3511	TC152488	TC241738	BG593277
						TC7953	TC140741	AW219014	TC214815
						TC10147	TC125087	DB716946	TC194940
						PUT-183a-Petunia_x_hybrida-17389	FS381078	DB719181	TC199554
						PUT-183a-Petunia_x_hybrida-23166	FG635509	TC242244	TC207201
						PUT-159a-Petunia_x_hybrida-6652	FG645420	TC226369	TC216724
						PUT-159a-Petunia_x_hybrida-2129	TC142234	AW039075	TC197636
							TC127048		TC198076
							FG148339
							TC141368
							EB451902
							TC154316
							TC163515
							TC130679
							TC132536
							BP528269
GYL_2024683_x32	AACTCATGATGAACCAACT		B1*-15	19	32	ND not detecte
GYL_4657461_x67	GCAACTCATGATGAACCAACT		B1*-16	21	67	PUT-183a-Petunia_axillaris-6915	TC155322	TC238442	no
						PUT-173a-Petunia_axillaris_subsp__axillaris-1711	FG635509	FS181005
						TC15401	FG645420
						PUT-183a-Petunia_x_hybrida-7648	TC129299
							TC140741
							FS381078
							TC154316
							TC163515
GYL_4135088_x5	AGCAACTCATGATGAACCAACT		B1*-17	22	5	PUT-173a-Petunia_axillaris_subsp__axillaris-1711	FG635509	no	no
						TC15401	FG645420
						PUT-183a-Petunia_x_hybrida-7648	TC129299
							TC154316
							TC163515
GYL_5437534_x42	AGCAACTCATGATGAACCAAC		B1*-18	21	42	PUT-183a-Petunia_axillaris-8331	FG635509	AW219660	TC221519
						PUT-183a-Petunia_axillaris-5209	FG645420
						PUT-183a-Petunia_axillaris-7381	TC129299
						PUT-183a-Petunia_axillaris-15155	TC154316
						PUT-173a-Petunia_axillaris_subsp__axillaris-1711	TC163515
						PUT-173a-Petunia_axillaris_subsp__axillaris-12835
						PUT-173a-Petunia_axillaris_subsp__axillaris-2071
						TC2454
						TC1812
						TC15401
						TC9061
						TC6728
						PUT-183a-Petunia_integrifolia_subsp__inflata-7518
						PUT-183a-Petunia_integrifolia_subsp__inflata-17706
						PUT-183a-Petunia_integrifolia_subsp__inflata-23430
						PUT-183a-Petunia_integrifolia_subsp__inflata-23431
						PUT-183a-Petunia_x_hybrida-7648
						PUT-183a-Petunia_x_hybrida-10666
						PUT-183a-Petunia_x_hybrida-2185
						PUT-159a-Petunia_x_hybrida-9894
						PUT-159a-Petunia_x_hybrida-2818
GYL_3927127_x74	GAATATATATGTAGAGCAACT	Other		21	74	PUT-183a-Petunia_axillaris-14627	TC124462	BE462020	BI436354
							TC137932	TC240149
							FS416752
